# Supplementary material for: Catalytic Methane Decomposition on In Situ Reduced FeCo Alloy Catalysts Derived from Layered Double Hydroxides
Source: Nanomaterials (Basel). 2024 Nov 15;14(22):1831. doi: 10.3390/nano14221831 (PMC11597559; doi:10.3390/nano14221831)
Supplement: Supplementary file 1 [file nanomaterials-14-01831-s001.zip]

Archive with 1 entries (1 files):
- nanomaterials-3257683-supplementary.pdf
